# Supplementary material for: Early Mediterranean-Based Nutritional Intervention Reduces the Rate of Gestational Diabetes in Overweight and Obese Pregnant Women: A Post-Hoc Analysis of the San Carlos Gestational Prevention Study
Source: Nutrients. 2024 Jul 10;16(14):2206. doi: 10.3390/nu16142206 (PMC11279464; doi:10.3390/nu16142206)
Supplement: Supplementary file 1 [file nutrients-16-02206-s001.zip]

Archive with 1 entries (1 files):
- nutrients-3052685-supplementary.png
